# Supplementary material for: Identification of Differential Compositions of Aqueous Extracts of Cinnamomi Ramulus and Cinnamomi Cortex
Source: Molecules. 2023 Feb 21;28(5):2015. doi: 10.3390/molecules28052015 (PMC10004064; doi:10.3390/molecules28052015)
Supplement: Supplementary file 1 [file molecules-28-02015-s001.zip]

Archive with 1 entries (1 files):
- molecules-2186925-supplementary.pdf
